# Supplementary material for: Triglyceride–Glucose Index and Acute Kidney Injury: A Systematic Review and Meta-Analysis
Source: J Clin Med. 2026 Apr 29;15(9):3390. doi: 10.3390/jcm15093390 (PMC13163742; doi:10.3390/jcm15093390)
Supplement: Supplementary file 1 [file jcm-15-03390-s001.zip]

Archive with 1 entries (1 files):
- jcm-4220759-supplementary.pdf
